# Supplementary material for: Effect of Prolonged Frozen Storage on the In Vitro Digestion of Minced Pork: Insights from Protein Structural Changes
Source: Foods. 2026 Jan 16;15(2):329. doi: 10.3390/foods15020329 (PMC12841090; doi:10.3390/foods15020329)
Supplement: Supplementary file 1 [file foods-15-00329-s001.zip]

Archive with 1 entries (1 files):
- foods-4062546-supplementary.pdf
